# Supplementary material for: High-resolution global urban growth projection based on multiple applications of the SLEUTH urban growth model
Source: Sci Data. 2019 Apr 18;6:34. doi: 10.1038/s41597-019-0048-z (PMC6472366; doi:10.1038/s41597-019-0048-z)
Supplement: Supplementary file 1 — Download metadata file [file 41597_2019_48_MOESM1_ESM.zip]

Archive with 3 entries (3 files):
- s_Zhou582B_study.txt
- a_Zhou582B_assay.txt
- i_Investigation.txt
