# Supplementary material for: High-resolution global urban growth projection based on multiple applications of the SLEUTH urban growth model
Source: Sci Data. 2019 Apr 18;6:34. doi: 10.1038/s41597-019-0048-z (PMC6472366; doi:10.1038/s41597-019-0048-z)
Supplement: Supplementary file 1 — Download metadata file [file 41597_2019_48_MOESM1_ESM.zip › s_Zhou582B_study.txt]

Source Name	Characteristics[environment type]	Term Source REF	Term Accession Number	Protocol REF	Sample Name	Factor Value[year]	Factor Value[spatial coordinates]	Comment[sampling technique]
Global Land 1-km Base Elevation Digital Elevation Model GLOBE DEM				Configuring Model Windows and Detecting Potential Urban Growth	slope	2020/2050	latitude;longitude	CROP MAP EXTENT BY 'LandScan' EXTENT; CALCULATE PERCENT SLOPE WITH 8 NEIGHBORS USING BILINEAR METHOD
Global Land 1-km Base Elevation Digital Elevation Model GLOBE DEM				Configuring Model Windows and Detecting Potential Urban Growth	hillshade	2020/2050	latitude;longitude	CROP MAP EXTENT BY 'LandScan' EXTENT; GENERATE HILLSHADE AND RESAMPLE TO 'LandScan' GRIDS USING BILINEAR
World Water Bodies	water body	ENVO	ENVO:00000063	Configuring Model Windows and Detecting Potential Urban Growth	waterbody	2020/2050	latitude;longitude	RASTERISE BY 'LandScan' GRIDS; ASSIGN 100 FOR WATER BODY COVERED GRIDS
World Database on Protected Areas WDPA	area of protected biodiversity	ENVO	ENVO:00000358	Configuring Model Windows and Detecting Potential Urban Growth	protectarea	2020/2050	latitude;longitude	RASTERISE BY 'LandScan' GRIDS; ASSIGN 100 FOR PROTECTED AREA COVERED GRIDS
Global Roads Open Access Data Set gROADS v1	public road	ENVO	ENVO:01000780	Configuring Model Windows and Detecting Potential Urban Growth	roads	2020/2050	latitude;longitude	RASTERISE BY 'LandScan' GRIDS; ASSIGN INTEGERS 1, 2 & 4 TO GRIDS ACCORDING TO THE TOTAL ROAD LENGTH IN EACH GRID
OpenStreetMap	road	ENVO	ENVO:00000064	Configuring Model Windows and Detecting Potential Urban Growth	roads.osm	2020/2050	latitude;longitude	RASTERISE BY 'LandScan' GRIDS; ASSIGN INTEGERS 1, 2 & 4 TO GRIDS ACCORDING TO THE TOTAL ROAD LENGTH IN EACH GRID
LandScan	populated place	ENVO	ENVO:00000062	Configuring Model Windows and Detecting Potential Urban Growth	urban.map	2020/2050	latitude;longitude	AVERAGE IN EACH 3 YEARS TO GET AVERAGED POPULATION IN 2000, 2003, 2006 AND 2009, AVERAGE 2012 AND 2013 TO GET THAT IN 2012; ASSIGN 1 TO GRIDS WITH POPULATION>=1000 AS URBAN, 0 TO POPULATED NON-URBAN AREA
