# Supplementary material for: High-resolution global urban growth projection based on multiple applications of the SLEUTH urban growth model
Source: Sci Data. 2019 Apr 18;6:34. doi: 10.1038/s41597-019-0048-z (PMC6472366; doi:10.1038/s41597-019-0048-z)
Supplement: Supplementary file 1 — Download metadata file [file 41597_2019_48_MOESM1_ESM.zip › a_Zhou582B_assay.txt]

Sample Name	Protocol REF	Protocol REF	Assay Name	Raw Data File	Comment[Data Repository]	Comment[Data Record Accession]	Comment[Data Record URI]
slope	SLEUTH Urban Growth Modelling	Results Integration	slope contribution to High-resolution global urban growth projection based on multiple applications of the SLEUTH urban growth model	Zhou_GUGPS_2020_2050.zip	figshare	doi:10.26188/5c2c5d0ed52d7	https://doi.org/10.26188/5c2c5d0ed52d7
hillshade	SLEUTH Urban Growth Modelling	Results Integration	hillshade contribution to High-resolution global urban growth projection based on multiple applications of the SLEUTH urban growth model	Zhou_GUGPS_2020_2050.zip	figshare	doi:10.26188/5c2c5d0ed52d7	https://doi.org/10.26188/5c2c5d0ed52d7
waterbody	SLEUTH Urban Growth Modelling	Results Integration	waterbody contribution to High-resolution global urban growth projection based on multiple applications of the SLEUTH urban growth model	Zhou_GUGPS_2020_2050.zip	figshare	doi:10.26188/5c2c5d0ed52d7	https://doi.org/10.26188/5c2c5d0ed52d7
protectarea	SLEUTH Urban Growth Modelling	Results Integration	protectarea contribution to High-resolution global urban growth projection based on multiple applications of the SLEUTH urban growth model	Zhou_GUGPS_2020_2050.zip	figshare	doi:10.26188/5c2c5d0ed52d7	https://doi.org/10.26188/5c2c5d0ed52d7
roads	SLEUTH Urban Growth Modelling	Results Integration	roads contribution to High-resolution global urban growth projection based on multiple applications of the SLEUTH urban growth model	Zhou_GUGPS_2020_2050.zip	figshare	doi:10.26188/5c2c5d0ed52d7	https://doi.org/10.26188/5c2c5d0ed52d7
roads.osm	SLEUTH Urban Growth Modelling	Results Integration	roads.osm contribution to High-resolution global urban growth projection based on multiple applications of the SLEUTH urban growth model	Zhou_GUGPS_2020_2050.zip	figshare	doi:10.26188/5c2c5d0ed52d7	https://doi.org/10.26188/5c2c5d0ed52d7
urban.map	SLEUTH Urban Growth Modelling	Results Integration	urban.map contribution to High-resolution global urban growth projection based on multiple applications of the SLEUTH urban growth model	Zhou_GUGPS_2020_2050.zip	figshare	doi:10.26188/5c2c5d0ed52d7	https://doi.org/10.26188/5c2c5d0ed52d7
