# Supplementary material for: High-resolution global urban growth projection based on multiple applications of the SLEUTH urban growth model
Source: Sci Data. 2019 Apr 18;6:34. doi: 10.1038/s41597-019-0048-z (PMC6472366; doi:10.1038/s41597-019-0048-z)
Supplement: Supplementary file 1 — Download metadata file [file 41597_2019_48_MOESM1_ESM.zip › i_Investigation.txt]

# Investigation File generated for Scientific Data with Investigation File Authoring Tool version 0.1.0 on 05/04/2019 - This metadata file is CC0
ONTOLOGY SOURCE REFERENCE
Term Source Name	ENVO	ERO	EFO	OMIT	NCIT
Term Source File	http://data.bioontology.org/ontologies/ENVO	http://data.bioontology.org/ontologies/ERO	http://data.bioontology.org/ontologies/EFO	http://data.bioontology.org/ontologies/OMIT	http://data.bioontology.org/ontologies/NCIT
Term Source Version	2013-08-02	2013-08-02	2.106	OBO 4.0-12122013-2338	17.06d
Term Source Description	Environment Ontology	Eagle-I Research Resource Ontology	Experimental Factor Ontology	Ontology for MicroRNA Target	National Cancer Institute Thesaurus
INVESTIGATION
Investigation Identifier
Investigation Title
Investigation Description
Investigation Submission Date
Investigation Public Release Date
INVESTIGATION PUBLICATIONS
Investigation PubMed ID
Investigation Publication DOI
Investigation Publication Author List
Investigation Publication Title
Investigation Publication Status
Investigation Publication Status Term Accession Number
Investigation Publication Status Term Source REF
INVESTIGATION CONTACTS
Investigation Person Last Name
Investigation Person Mid Initials
Investigation Person First Name
Investigation Person Address
Investigation Person Phone
Investigation Person Fax
Investigation Person Email
Investigation Person Affiliation
Investigation Person Roles
Investigation Person Roles Term Accession Number
Investigation Person Roles Term Source REF
STUDY
Study Identifier	10.1038/s41597-019-0048-z
Study Title	High-resolution global urban growth projection based on multiple applications of the SLEUTH urban growth model
Study Submission Date	19/10/2018
Study Public Release Date	18/04/2019
Study Description	https://www.nature.com/articles/s41597-019-0048-z
Study File Name	s_Zhou582B_study.txt
Comment[Subject Keywords]	""
Comment[Manuscript Licence]	CC BY-4.0
Comment[Experimental Metadata Licence]	CC0
Comment[Supplementary Information File Name]
Comment[Supplementary Information File Type]
Comment[Supplementary Information File URL]
Comment[Data Repository]	figshare
Comment[Data Record Accession]	doi:10.26188/5c2c5d0ed52d7
Comment[Data Record URI]	https://doi.org/10.26188/5c2c5d0ed52d7
STUDY DESIGN DESCRIPTORS
Study Design Type	modeling and simulation objective	population modeling objective	time series design	population dynamics analysis objective
Study Design Type Term Accession Number	ERO:0100102	ERO:0100272	http://www.ebi.ac.uk/efo/EFO_0001779	ERO:0100271
Study Design Type Term Source REF	ERO	ERO	EFO	ERO
STUDY PUBLICATIONS
Study PubMed ID
Study Publication DOI
Study Publication Author List
Study Publication Title
Study Publication Status
Study Publication Status Term Accession Number
Study Publication Status Term Source REF
STUDY FACTORS
Study Factor Name	year	spatial coordinates
Study Factor Type	temporal_interval	geographic location
Study Factor Type Term Accession Number	span:TemporalInterval	""
Study Factor Type Term Source REF	OMIT	""
STUDY ASSAYS
Study Assay Measurement Type	Growth
Study Assay Measurement Type Term Accession Number	NCIT:C64379
Study Assay Measurement Type Term Source REF	NCIT
Study Assay Technology Type	computational modeling technique
Study Assay Technology Type Term Accession Number	ERO:0001251
Study Assay Technology Type Term Source REF	ERO
Study Assay Technology Platform	""
Study Assay File Name	a_Zhou582B_assay.txt
STUDY PROTOCOLS
Study Protocol Name	Configuring Model Windows and Detecting Potential Urban Growth	SLEUTH Urban Growth Modelling	Results Integration
Study Protocol Type	Data Definitions for Analysis Dataset Document	computational modeling technique	data transformation
Study Protocol Type Term Accession Number	NCIT:C115679	ERO:0001251	OBI:0200000
Study Protocol Type Term Source REF	NCIT	ERO	ERO
Study Protocol Description			
Study Protocol URI	""	""	""
Study Protocol Version			
Study Protocol Parameters Name	""	""	""
Study Protocol Parameters Name Term Accession Number	""	""	""
Study Protocol Parameters Name Term Source REF	""	""	""
Study Protocol Components Name	""	""	""
Study Protocol Components Type	""	""	""
Study Protocol Components Type Term Accession Number	""	""	""
Study Protocol Components Type Term Source REF	""	""	""
STUDY CONTACTS
Study Person Last Name	Zhou	Varquez	Kanda
Study Person First Name	Yuerong	Alvin C. G.	Manabu
Study Person Mid Initials
Study Person Email	yuerongz@student.unimelb.edu.au	""	""
Study Person Phone
Study Person Fax
Study Person Address
Study Person Affiliation	Department of Infrastructure Engineering, Melbourne School of Engineering, University of Melbourne, Melbourne, Victoria, Australia	Global Engineering for Development Environment and Society, Department of Transdisciplinary Science and Engineering, School of Environment and Society, Tokyo Institute of Technology, Tokyo, Japan	Global Engineering for Development Environment and Society, Department of Transdisciplinary Science and Engineering, School of Environment and Society, Tokyo Institute of Technology, Tokyo, Japan
Study Person Roles
Study Person Roles Term Accession Number
Study Person Roles Term Source REF
Comment[Study Person ORCID]	0000-0001-9650-5991	""	""
Comment[Funder]
Comment[FundRef ID]
Comment[Funder Term Source REF]
Comment[Grant Identifier]
